# Supplementary material for: Printing MEMS: Application of Inkjet Techniques to the Manufacturing of Inertial Accelerometers
Source: Micromachines (Basel). 2023 Nov 10;14(11):2082. doi: 10.3390/mi14112082 (PMC10672808; doi:10.3390/mi14112082)
Supplement: Supplementary file 1 [file micromachines-14-02082-s001.zip]

Archive with 1 entries (1 files):
- micromachines-2701245-supplementary.pdf
